# Supplementary material for: Pregnancy after Kidney Transplantation—Impact of Functional Renal Reserve, Slope of eGFR before Pregnancy, and Intensity of Immunosuppression on Kidney Function and Maternal Health
Source: J Clin Med. 2023 Feb 15;12(4):1545. doi: 10.3390/jcm12041545 (PMC9964361; doi:10.3390/jcm12041545)
Supplement: Supplementary file 1 [file jcm-12-01545-s001.zip]

Archive with 4 entries (4 files):
- Supplementary Figure S1.pptx
- Supplementary Figure S2.pptx
- Supplementary Figure S3.pptx
- Supplementary Table S1.pdf
